# Supplementary material for: Prevalence of antimicrobial resistance in Tanzania: A systematic review and meta-analysis
Source: PLoS One. 2026 Apr 21;21(4):e0346433. doi: 10.1371/journal.pone.0346433 (PMC13098951; doi:10.1371/journal.pone.0346433)
Supplement: S1 Table — (XLSX) [file pone.0346433.s001.xlsx]

## Sheet: Sheet3
	Criteria	Were the criteria for inclusion in the sample clearly defined?	Were the study subjects and the setting described in detail?	Was the exposure measured in a valid and reliable way?	Were objective, standard criteria used for measurement of the condition?	Were confounding factors identified?	Were strategies to deal with confounding factors stated?	Were the outcomes measured in a valid and reliable way?	Was appropriate statistical analysis used?
	Manyahi et al 2014	Yes	Yes	Yes	Yes	Unclear	Unclear	Yes	Yes
	Okamo et al 2016	Yes	Yes	Yes	Yes	Unclear	Unclear	Yes	Yes
	Letara et al 2021	Yes	Yes	Yes	Yes	Unclear	Unclear	Yes	Yes
	Kiponza et al 2019	Yes	Yes	Yes	Yes	Unclear	Unclear	Yes	Yes
	Daud et al 2020	Yes	Yes	Yes	Yes	Unclear	Unclear	Yes	Yes
	Moremi et al 2016	Yes	Yes	Yes	Yes	Unclear	Unclear	Yes	Yes
	Manyahi et al 2022	Yes	Yes	Yes	Yes	Unclear	Unclear	Yes	Yes
	Kamgobea et al 2020	Yes	Yes	Yes	Yes	Unclear	Unclear	Yes	Yes
	Marwa et al 2015	Yes	Yes	Yes	Yes	Unclear	Unclear	Yes	Yes
	Masoud et al 2022	Yes	Yes	Yes	Yes	Unclear	Unclear	Yes	Yes
	Tellevik et al 2016	Yes	Yes	Yes	Yes	Unclear	Unclear	Yes	Yes
	Komba et al 2015	Yes	Yes	Yes	Yes	Unclear	Unclear	Yes	Yes
	Mikomangwa et al 2020	Yes	Yes	Yes	Yes	Unclear	Unclear	Yes	Yes
	Seni et al 2019	Yes	Yes	Yes	Yes	Unclear	Unclear	Yes	Yes
	Manyahi et al 2020	Yes	Yes	Yes	Yes	Unclear	Unclear	Yes	Yes
	Ahmed et al 2015	Yes	Yes	Yes	Yes	Unclear	Unclear	Yes	Yes
	Ahmed et al 2017	Yes	Yes	Yes	Yes	Unclear	Unclear	Yes	Yes
	Joachim et al 2017	Yes	Yes	Yes	Yes	Unclear	Unclear	Yes	Yes
	Emgård et al 2019	Yes	Yes	Yes	Yes	Unclear	Unclear	Yes	Yes
	Schmider et al 2022	Yes	Yes	Yes	Yes	Unclear	Unclear	Yes	Yes
	Silago et al 2022	Yes	Yes	Yes	Yes	Unclear	Unclear	Yes	Yes
	Kumburu et al 2017	Yes	Yes	Yes	Yes	Unclear	Unclear	Yes	Yes
	Kadigi et al 2020	Yes	Yes	Yes	Yes	Unclear	Unclear	Yes	Yes
	Sangeda et al 2021	Yes	Yes	Yes	Yes	Unclear	Unclear	Yes	Yes
	Madut et al 2019	Yes	Yes	Yes	Yes	Unclear	Unclear	Yes	Yes
	Omar et al 2024	Yes	Yes	Yes	Yes	Unclear	Unclear	Yes	Yes
	Moyo et al 2014	Yes	Yes	Yes	Yes	Unclear	Unclear	Yes	Yes
	Seidman et al 2016	Yes	Yes	Yes	Yes	Unclear	Unclear	Yes	Yes
