# Supplementary material for: Prevalence of antimicrobial resistance in Tanzania: A systematic review and meta-analysis
Source: PLoS One. 2026 Apr 21;21(4):e0346433. doi: 10.1371/journal.pone.0346433 (PMC13098951; doi:10.1371/journal.pone.0346433)
Supplement: S1 File — (ZIP) [file pone.0346433.s002.zip]

Archive with 30 entries (29 files):
- S1 File/
- __MACOSX/._S1 File
- S1 File/S8 Fig.tif
- __MACOSX/S1 File/._S8 Fig.tif
- S1 File/S1 Fig.tif
- __MACOSX/S1 File/._S1 Fig.tif
- S1 File/S11 Fig.tif
- __MACOSX/S1 File/._S11 Fig.tif
- S1 File/S10 Fig.tif
- __MACOSX/S1 File/._S10 Fig.tif
- S1 File/S9 Fig.tif
- __MACOSX/S1 File/._S9 Fig.tif
- S1 File/S2 Fig.tif
- __MACOSX/S1 File/._S2 Fig.tif
- S1 File/S12 Fig.tif
- __MACOSX/S1 File/._S12 Fig.tif
- S1 File/S3 Fig.tif
- __MACOSX/S1 File/._S3 Fig.tif
- S1 File/S13 Fig.tif
- __MACOSX/S1 File/._S13 Fig.tif
- S1 File/S6 Fig.tif
- __MACOSX/S1 File/._S6 Fig.tif
- S1 File/S7 Fig.tif
- __MACOSX/S1 File/._S7 Fig.tif
- S1 File/S5 Fig.tif
- __MACOSX/S1 File/._S5 Fig.tif
- S1 File/S14 Fig.tif
- __MACOSX/S1 File/._S14 Fig.tif
- S1 File/S4 Fig.tif
- __MACOSX/S1 File/._S4 Fig.tif
